# Supplementary material for: Association of Serum Adiponectin Biomarker with Metabolic Syndrome Components in Koreans with Extremely High HDL Cholesterol Levels in General Health Checkup
Source: Metabolites. 2022 Nov 9;12(11):1086. doi: 10.3390/metabo12111086 (PMC9694422; doi:10.3390/metabo12111086)
Supplement: Supplementary file 1 [file metabolites-12-01086-s001.zip]

Archive with 1 entries (1 files):
- metabolites-1909326-supplementary.pdf
